# Supplementary material for: Can Artificial Intelligence Enhance European Emerging Adults’ Psychological Adjustment? A Scoping Review
Source: Behav Sci (Basel). 2025 Oct 31;15(11):1483. doi: 10.3390/bs15111483 (PMC12649690; doi:10.3390/bs15111483)
Supplement: Supplementary file 1 [file behavsci-15-01483-s001.zip]

Archive with 1 entries (1 files):
- behavsci-3835571-supplementary.pdf
